# Supplementary material for: Genetic structure of the small yellow croaker (Larimichthys polyactis) across the Yellow Sea and the East China Sea by microsatellite DNA variation: implications for the division of management units
Source: PeerJ. 2022 Aug 29;10:e13789. doi: 10.7717/peerj.13789 (PMC9435522; doi:10.7717/peerj.13789)
Supplement: Supplemental Information 1 [file peerj-10-13789-s001.zip]

Archive with 8 entries (8 files):
- supplementary materials/~$Table S1.docx
- supplementary materials/Fig S1.tif
- supplementary materials/Fig S2 STRUCTURE bar plots.tif
- supplementary materials/Table S1.docx
- supplementary materials/Table S2 .docx
- supplementary materials/Table S3.docx
- supplementary materials/Table S4.docx
- supplementary materials/Table S5.docx
