# Supplementary material for: Genetic structure of the small yellow croaker (Larimichthys polyactis) across the Yellow Sea and the East China Sea by microsatellite DNA variation: implications for the division of management units
Source: PeerJ. 2022 Aug 29;10:e13789. doi: 10.7717/peerj.13789 (PMC9435522; doi:10.7717/peerj.13789)
Supplement: Supplemental Information 2 [file peerj-10-13789-s002.zip]

Archive with 342 entries (338 files):
- raw data 1/Genotype table with all individuals.xlsx
- raw data 1/Lpo103,Lpo104,Lpo105   P1/
- raw data 1/Lpo103,Lpo104,Lpo105   P1/ (1).fsa
- raw data 1/Lpo103,Lpo104,Lpo105   P1/ (10).fsa
- raw data 1/Lpo103,Lpo104,Lpo105   P1/ (11).fsa
- raw data 1/Lpo103,Lpo104,Lpo105   P1/ (12).fsa
- raw data 1/Lpo103,Lpo104,Lpo105   P1/ (13).fsa
- raw data 1/Lpo103,Lpo104,Lpo105   P1/ (14).fsa
- raw data 1/Lpo103,Lpo104,Lpo105   P1/ (15).fsa
- raw data 1/Lpo103,Lpo104,Lpo105   P1/ (16).fsa
- raw data 1/Lpo103,Lpo104,Lpo105   P1/ (17).fsa
- raw data 1/Lpo103,Lpo104,Lpo105   P1/ (18).fsa
- raw data 1/Lpo103,Lpo104,Lpo105   P1/ (19).fsa
- raw data 1/Lpo103,Lpo104,Lpo105   P1/ (2).fsa
- raw data 1/Lpo103,Lpo104,Lpo105   P1/ (20).fsa
- raw data 1/Lpo103,Lpo104,Lpo105   P1/ (21).fsa
- raw data 1/Lpo103,Lpo104,Lpo105   P1/ (22).fsa
- raw data 1/Lpo103,Lpo104,Lpo105   P1/ (23).fsa
- raw data 1/Lpo103,Lpo104,Lpo105   P1/ (24).fsa
- raw data 1/Lpo103,Lpo104,Lpo105   P1/ (25).fsa
- raw data 1/Lpo103,Lpo104,Lpo105   P1/ (26).fsa
- raw data 1/Lpo103,Lpo104,Lpo105   P1/ (27).fsa
- raw data 1/Lpo103,Lpo104,Lpo105   P1/ (28).fsa
- raw data 1/Lpo103,Lpo104,Lpo105   P1/ (29).fsa
- raw data 1/Lpo103,Lpo104,Lpo105   P1/ (3).fsa
- raw data 1/Lpo103,Lpo104,Lpo105   P1/ (30).fsa
- raw data 1/Lpo103,Lpo104,Lpo105   P1/ (31).fsa
- raw data 1/Lpo103,Lpo104,Lpo105   P1/ (32).fsa
- raw data 1/Lpo103,Lpo104,Lpo105   P1/ (33).fsa
- raw data 1/Lpo103,Lpo104,Lpo105   P1/ (34).fsa
- raw data 1/Lpo103,Lpo104,Lpo105   P1/ (35).fsa
- raw data 1/Lpo103,Lpo104,Lpo105   P1/ (36).fsa
- raw data 1/Lpo103,Lpo104,Lpo105   P1/ (37).fsa
- raw data 1/Lpo103,Lpo104,Lpo105   P1/ (38).fsa
- raw data 1/Lpo103,Lpo104,Lpo105   P1/ (39).fsa
- raw data 1/Lpo103,Lpo104,Lpo105   P1/ (4).fsa
- raw data 1/Lpo103,Lpo104,Lpo105   P1/ (40).fsa
- raw data 1/Lpo103,Lpo104,Lpo105   P1/ (41).fsa
- raw data 1/Lpo103,Lpo104,Lpo105   P1/ (42).fsa
- raw data 1/Lpo103,Lpo104,Lpo105   P1/ (43).fsa
- raw data 1/Lpo103,Lpo104,Lpo105   P1/ (44).fsa
- raw data 1/Lpo103,Lpo104,Lpo105   P1/ (45).fsa
- raw data 1/Lpo103,Lpo104,Lpo105   P1/ (46).fsa
- raw data 1/Lpo103,Lpo104,Lpo105   P1/ (47).fsa
- raw data 1/Lpo103,Lpo104,Lpo105   P1/ (48).fsa
- raw data 1/Lpo103,Lpo104,Lpo105   P1/ (49).fsa
- raw data 1/Lpo103,Lpo104,Lpo105   P1/ (5).fsa
- raw data 1/Lpo103,Lpo104,Lpo105   P1/ (50).fsa
- raw data 1/Lpo103,Lpo104,Lpo105   P1/ (51).fsa
- raw data 1/Lpo103,Lpo104,Lpo105   P1/ (52).fsa
- raw data 1/Lpo103,Lpo104,Lpo105   P1/ (53).fsa
- raw data 1/Lpo103,Lpo104,Lpo105   P1/ (54).fsa
- raw data 1/Lpo103,Lpo104,Lpo105   P1/ (55).fsa
- raw data 1/Lpo103,Lpo104,Lpo105   P1/ (56).fsa
- raw data 1/Lpo103,Lpo104,Lpo105   P1/ (57).fsa
- raw data 1/Lpo103,Lpo104,Lpo105   P1/ (58).fsa
- raw data 1/Lpo103,Lpo104,Lpo105   P1/ (59).fsa
- raw data 1/Lpo103,Lpo104,Lpo105   P1/ (6).fsa
- raw data 1/Lpo103,Lpo104,Lpo105   P1/ (60).fsa
- raw data 1/Lpo103,Lpo104,Lpo105   P1/ (61).fsa
- raw data 1/Lpo103,Lpo104,Lpo105   P1/ (62).fsa
- raw data 1/Lpo103,Lpo104,Lpo105   P1/ (63).fsa
- raw data 1/Lpo103,Lpo104,Lpo105   P1/ (64).fsa
- raw data 1/Lpo103,Lpo104,Lpo105   P1/ (65).fsa
- raw data 1/Lpo103,Lpo104,Lpo105   P1/ (66).fsa
- raw data 1/Lpo103,Lpo104,Lpo105   P1/ (67).fsa
- raw data 1/Lpo103,Lpo104,Lpo105   P1/ (68).fsa
- raw data 1/Lpo103,Lpo104,Lpo105   P1/ (69).fsa
- raw data 1/Lpo103,Lpo104,Lpo105   P1/ (7).fsa
- raw data 1/Lpo103,Lpo104,Lpo105   P1/ (70).fsa
- raw data 1/Lpo103,Lpo104,Lpo105   P1/ (71).fsa
- raw data 1/Lpo103,Lpo104,Lpo105   P1/ (72).fsa
- raw data 1/Lpo103,Lpo104,Lpo105   P1/ (73).fsa
- raw data 1/Lpo103,Lpo104,Lpo105   P1/ (74).fsa
- raw data 1/Lpo103,Lpo104,Lpo105   P1/ (75).fsa
- raw data 1/Lpo103,Lpo104,Lpo105   P1/ (76).fsa
- raw data 1/Lpo103,Lpo104,Lpo105   P1/ (77).fsa
- raw data 1/Lpo103,Lpo104,Lpo105   P1/ (78).fsa
- raw data 1/Lpo103,Lpo104,Lpo105   P1/ (79).fsa
- raw data 1/Lpo103,Lpo104,Lpo105   P1/ (8).fsa
- raw data 1/Lpo103,Lpo104,Lpo105   P1/ (80).fsa
- raw data 1/Lpo103,Lpo104,Lpo105   P1/ (81).fsa
- raw data 1/Lpo103,Lpo104,Lpo105   P1/ (82).fsa
- raw data 1/Lpo103,Lpo104,Lpo105   P1/ (83).fsa
- raw data 1/Lpo103,Lpo104,Lpo105   P1/ (84).fsa
- raw data 1/Lpo103,Lpo104,Lpo105   P1/ (85).fsa
- raw data 1/Lpo103,Lpo104,Lpo105   P1/ (86).fsa
- raw data 1/Lpo103,Lpo104,Lpo105   P1/ (87).fsa
- raw data 1/Lpo103,Lpo104,Lpo105   P1/ (88).fsa
- raw data 1/Lpo103,Lpo104,Lpo105   P1/ (89).fsa
- raw data 1/Lpo103,Lpo104,Lpo105   P1/ (9).fsa
- raw data 1/Lpo103,Lpo104,Lpo105   P1/ (90).fsa
- raw data 1/Lpo103,Lpo104,Lpo105   P1/ (91).fsa
- raw data 1/Lpo103,Lpo104,Lpo105   P1/ (92).fsa
- raw data 1/Lpo103,Lpo104,Lpo105   P1/ (93).fsa
- raw data 1/Lpo103,Lpo104,Lpo105   P1/ (94).fsa
- raw data 1/Lpo103,Lpo104,Lpo105   P1/ (95).fsa
- raw data 1/Lpo103,Lpo104,Lpo105   P1/ (96).fsa
- raw data 1/Lpo103,Lpo104,Lpo105   P2/
- raw data 1/Lpo103,Lpo104,Lpo105   P2/ (1).fsa
- raw data 1/Lpo103,Lpo104,Lpo105   P2/ (10).fsa
- raw data 1/Lpo103,Lpo104,Lpo105   P2/ (11).fsa
- raw data 1/Lpo103,Lpo104,Lpo105   P2/ (12).fsa
- raw data 1/Lpo103,Lpo104,Lpo105   P2/ (13).fsa
- raw data 1/Lpo103,Lpo104,Lpo105   P2/ (14).fsa
- raw data 1/Lpo103,Lpo104,Lpo105   P2/ (15).fsa
- raw data 1/Lpo103,Lpo104,Lpo105   P2/ (16).fsa
- raw data 1/Lpo103,Lpo104,Lpo105   P2/ (17).fsa
- raw data 1/Lpo103,Lpo104,Lpo105   P2/ (18).fsa
- raw data 1/Lpo103,Lpo104,Lpo105   P2/ (19).fsa
- raw data 1/Lpo103,Lpo104,Lpo105   P2/ (2).fsa
- raw data 1/Lpo103,Lpo104,Lpo105   P2/ (20).fsa
- raw data 1/Lpo103,Lpo104,Lpo105   P2/ (21).fsa
- raw data 1/Lpo103,Lpo104,Lpo105   P2/ (22).fsa
- raw data 1/Lpo103,Lpo104,Lpo105   P2/ (23).fsa
- raw data 1/Lpo103,Lpo104,Lpo105   P2/ (24).fsa
- raw data 1/Lpo103,Lpo104,Lpo105   P2/ (25).fsa
- raw data 1/Lpo103,Lpo104,Lpo105   P2/ (26).fsa
- raw data 1/Lpo103,Lpo104,Lpo105   P2/ (27).fsa
- raw data 1/Lpo103,Lpo104,Lpo105   P2/ (28).fsa
- raw data 1/Lpo103,Lpo104,Lpo105   P2/ (29).fsa
- raw data 1/Lpo103,Lpo104,Lpo105   P2/ (3).fsa
- raw data 1/Lpo103,Lpo104,Lpo105   P2/ (30).fsa
- raw data 1/Lpo103,Lpo104,Lpo105   P2/ (31).fsa
- raw data 1/Lpo103,Lpo104,Lpo105   P2/ (32).fsa
- raw data 1/Lpo103,Lpo104,Lpo105   P2/ (33).fsa
- raw data 1/Lpo103,Lpo104,Lpo105   P2/ (34).fsa
- raw data 1/Lpo103,Lpo104,Lpo105   P2/ (35).fsa
- raw data 1/Lpo103,Lpo104,Lpo105   P2/ (36).fsa
- raw data 1/Lpo103,Lpo104,Lpo105   P2/ (37).fsa
- raw data 1/Lpo103,Lpo104,Lpo105   P2/ (38).fsa
- raw data 1/Lpo103,Lpo104,Lpo105   P2/ (39).fsa
- raw data 1/Lpo103,Lpo104,Lpo105   P2/ (4).fsa
- raw data 1/Lpo103,Lpo104,Lpo105   P2/ (40).fsa
- raw data 1/Lpo103,Lpo104,Lpo105   P2/ (41).fsa
- raw data 1/Lpo103,Lpo104,Lpo105   P2/ (42).fsa
- raw data 1/Lpo103,Lpo104,Lpo105   P2/ (43).fsa
- raw data 1/Lpo103,Lpo104,Lpo105   P2/ (44).fsa
- raw data 1/Lpo103,Lpo104,Lpo105   P2/ (45).fsa
- raw data 1/Lpo103,Lpo104,Lpo105   P2/ (46).fsa
- raw data 1/Lpo103,Lpo104,Lpo105   P2/ (47).fsa
- raw data 1/Lpo103,Lpo104,Lpo105   P2/ (48).fsa
- raw data 1/Lpo103,Lpo104,Lpo105   P2/ (49).fsa
- raw data 1/Lpo103,Lpo104,Lpo105   P2/ (5).fsa
- raw data 1/Lpo103,Lpo104,Lpo105   P2/ (50).fsa
- raw data 1/Lpo103,Lpo104,Lpo105   P2/ (51).fsa
- raw data 1/Lpo103,Lpo104,Lpo105   P2/ (52).fsa
- raw data 1/Lpo103,Lpo104,Lpo105   P2/ (53).fsa
- raw data 1/Lpo103,Lpo104,Lpo105   P2/ (54).fsa
- raw data 1/Lpo103,Lpo104,Lpo105   P2/ (55).fsa
- raw data 1/Lpo103,Lpo104,Lpo105   P2/ (56).fsa
- raw data 1/Lpo103,Lpo104,Lpo105   P2/ (57).fsa
- raw data 1/Lpo103,Lpo104,Lpo105   P2/ (58).fsa
- raw data 1/Lpo103,Lpo104,Lpo105   P2/ (59).fsa
- raw data 1/Lpo103,Lpo104,Lpo105   P2/ (6).fsa
- raw data 1/Lpo103,Lpo104,Lpo105   P2/ (60).fsa
- raw data 1/Lpo103,Lpo104,Lpo105   P2/ (61).fsa
- raw data 1/Lpo103,Lpo104,Lpo105   P2/ (62).fsa
- raw data 1/Lpo103,Lpo104,Lpo105   P2/ (63).fsa
- raw data 1/Lpo103,Lpo104,Lpo105   P2/ (64).fsa
- raw data 1/Lpo103,Lpo104,Lpo105   P2/ (65).fsa
- raw data 1/Lpo103,Lpo104,Lpo105   P2/ (66).fsa
- raw data 1/Lpo103,Lpo104,Lpo105   P2/ (67).fsa
- raw data 1/Lpo103,Lpo104,Lpo105   P2/ (68).fsa
- raw data 1/Lpo103,Lpo104,Lpo105   P2/ (69).fsa
- raw data 1/Lpo103,Lpo104,Lpo105   P2/ (7).fsa
- raw data 1/Lpo103,Lpo104,Lpo105   P2/ (70).fsa
- raw data 1/Lpo103,Lpo104,Lpo105   P2/ (71).fsa
- raw data 1/Lpo103,Lpo104,Lpo105   P2/ (72).fsa
- raw data 1/Lpo103,Lpo104,Lpo105   P2/ (8).fsa
- raw data 1/Lpo103,Lpo104,Lpo105   P2/ (9).fsa
- raw data 1/Lpo106,Lpo109,Lpo110   P1/
- raw data 1/Lpo106,Lpo109,Lpo110   P1/ (1).fsa
- raw data 1/Lpo106,Lpo109,Lpo110   P1/ (10).fsa
- raw data 1/Lpo106,Lpo109,Lpo110   P1/ (11).fsa
- raw data 1/Lpo106,Lpo109,Lpo110   P1/ (12).fsa
- raw data 1/Lpo106,Lpo109,Lpo110   P1/ (13).fsa
- raw data 1/Lpo106,Lpo109,Lpo110   P1/ (14).fsa
- raw data 1/Lpo106,Lpo109,Lpo110   P1/ (15).fsa
- raw data 1/Lpo106,Lpo109,Lpo110   P1/ (16).fsa
- raw data 1/Lpo106,Lpo109,Lpo110   P1/ (17).fsa
- raw data 1/Lpo106,Lpo109,Lpo110   P1/ (18).fsa
- raw data 1/Lpo106,Lpo109,Lpo110   P1/ (19).fsa
- raw data 1/Lpo106,Lpo109,Lpo110   P1/ (2).fsa
- raw data 1/Lpo106,Lpo109,Lpo110   P1/ (20).fsa
- raw data 1/Lpo106,Lpo109,Lpo110   P1/ (21).fsa
- raw data 1/Lpo106,Lpo109,Lpo110   P1/ (22).fsa
- raw data 1/Lpo106,Lpo109,Lpo110   P1/ (23).fsa
- raw data 1/Lpo106,Lpo109,Lpo110   P1/ (24).fsa
- raw data 1/Lpo106,Lpo109,Lpo110   P1/ (25).fsa
- raw data 1/Lpo106,Lpo109,Lpo110   P1/ (26).fsa
- raw data 1/Lpo106,Lpo109,Lpo110   P1/ (27).fsa
- raw data 1/Lpo106,Lpo109,Lpo110   P1/ (28).fsa
- raw data 1/Lpo106,Lpo109,Lpo110   P1/ (29).fsa
- raw data 1/Lpo106,Lpo109,Lpo110   P1/ (3).fsa
- raw data 1/Lpo106,Lpo109,Lpo110   P1/ (30).fsa
- raw data 1/Lpo106,Lpo109,Lpo110   P1/ (31).fsa
- raw data 1/Lpo106,Lpo109,Lpo110   P1/ (32).fsa
- raw data 1/Lpo106,Lpo109,Lpo110   P1/ (33).fsa
- raw data 1/Lpo106,Lpo109,Lpo110   P1/ (34).fsa
- raw data 1/Lpo106,Lpo109,Lpo110   P1/ (35).fsa
- raw data 1/Lpo106,Lpo109,Lpo110   P1/ (36).fsa
- raw data 1/Lpo106,Lpo109,Lpo110   P1/ (37).fsa
- raw data 1/Lpo106,Lpo109,Lpo110   P1/ (38).fsa
- raw data 1/Lpo106,Lpo109,Lpo110   P1/ (39).fsa
- raw data 1/Lpo106,Lpo109,Lpo110   P1/ (4).fsa
- raw data 1/Lpo106,Lpo109,Lpo110   P1/ (40).fsa
- raw data 1/Lpo106,Lpo109,Lpo110   P1/ (41).fsa
- raw data 1/Lpo106,Lpo109,Lpo110   P1/ (42).fsa
- raw data 1/Lpo106,Lpo109,Lpo110   P1/ (43).fsa
- raw data 1/Lpo106,Lpo109,Lpo110   P1/ (44).fsa
- raw data 1/Lpo106,Lpo109,Lpo110   P1/ (45).fsa
- raw data 1/Lpo106,Lpo109,Lpo110   P1/ (46).fsa
- raw data 1/Lpo106,Lpo109,Lpo110   P1/ (47).fsa
- raw data 1/Lpo106,Lpo109,Lpo110   P1/ (48).fsa
- raw data 1/Lpo106,Lpo109,Lpo110   P1/ (49).fsa
- raw data 1/Lpo106,Lpo109,Lpo110   P1/ (5).fsa
- raw data 1/Lpo106,Lpo109,Lpo110   P1/ (50).fsa
- raw data 1/Lpo106,Lpo109,Lpo110   P1/ (51).fsa
- raw data 1/Lpo106,Lpo109,Lpo110   P1/ (52).fsa
- raw data 1/Lpo106,Lpo109,Lpo110   P1/ (53).fsa
- raw data 1/Lpo106,Lpo109,Lpo110   P1/ (54).fsa
- raw data 1/Lpo106,Lpo109,Lpo110   P1/ (55).fsa
- raw data 1/Lpo106,Lpo109,Lpo110   P1/ (56).fsa
- raw data 1/Lpo106,Lpo109,Lpo110   P1/ (57).fsa
- raw data 1/Lpo106,Lpo109,Lpo110   P1/ (58).fsa
- raw data 1/Lpo106,Lpo109,Lpo110   P1/ (59).fsa
- raw data 1/Lpo106,Lpo109,Lpo110   P1/ (6).fsa
- raw data 1/Lpo106,Lpo109,Lpo110   P1/ (60).fsa
- raw data 1/Lpo106,Lpo109,Lpo110   P1/ (61).fsa
- raw data 1/Lpo106,Lpo109,Lpo110   P1/ (62).fsa
- raw data 1/Lpo106,Lpo109,Lpo110   P1/ (63).fsa
- raw data 1/Lpo106,Lpo109,Lpo110   P1/ (64).fsa
- raw data 1/Lpo106,Lpo109,Lpo110   P1/ (65).fsa
- raw data 1/Lpo106,Lpo109,Lpo110   P1/ (66).fsa
- raw data 1/Lpo106,Lpo109,Lpo110   P1/ (67).fsa
- raw data 1/Lpo106,Lpo109,Lpo110   P1/ (68).fsa
- raw data 1/Lpo106,Lpo109,Lpo110   P1/ (69).fsa
- raw data 1/Lpo106,Lpo109,Lpo110   P1/ (7).fsa
- raw data 1/Lpo106,Lpo109,Lpo110   P1/ (70).fsa
- raw data 1/Lpo106,Lpo109,Lpo110   P1/ (71).fsa
- raw data 1/Lpo106,Lpo109,Lpo110   P1/ (72).fsa
- raw data 1/Lpo106,Lpo109,Lpo110   P1/ (73).fsa
- raw data 1/Lpo106,Lpo109,Lpo110   P1/ (74).fsa
- raw data 1/Lpo106,Lpo109,Lpo110   P1/ (75).fsa
- raw data 1/Lpo106,Lpo109,Lpo110   P1/ (76).fsa
- raw data 1/Lpo106,Lpo109,Lpo110   P1/ (77).fsa
- raw data 1/Lpo106,Lpo109,Lpo110   P1/ (78).fsa
- raw data 1/Lpo106,Lpo109,Lpo110   P1/ (79).fsa
- raw data 1/Lpo106,Lpo109,Lpo110   P1/ (8).fsa
- raw data 1/Lpo106,Lpo109,Lpo110   P1/ (80).fsa
- raw data 1/Lpo106,Lpo109,Lpo110   P1/ (81).fsa
- raw data 1/Lpo106,Lpo109,Lpo110   P1/ (82).fsa
- raw data 1/Lpo106,Lpo109,Lpo110   P1/ (83).fsa
- raw data 1/Lpo106,Lpo109,Lpo110   P1/ (84).fsa
- raw data 1/Lpo106,Lpo109,Lpo110   P1/ (85).fsa
- raw data 1/Lpo106,Lpo109,Lpo110   P1/ (86).fsa
- raw data 1/Lpo106,Lpo109,Lpo110   P1/ (87).fsa
- raw data 1/Lpo106,Lpo109,Lpo110   P1/ (88).fsa
- raw data 1/Lpo106,Lpo109,Lpo110   P1/ (89).fsa
- raw data 1/Lpo106,Lpo109,Lpo110   P1/ (9).fsa
- raw data 1/Lpo106,Lpo109,Lpo110   P1/ (90).fsa
- raw data 1/Lpo106,Lpo109,Lpo110   P1/ (91).fsa
- raw data 1/Lpo106,Lpo109,Lpo110   P1/ (92).fsa
- raw data 1/Lpo106,Lpo109,Lpo110   P1/ (93).fsa
- raw data 1/Lpo106,Lpo109,Lpo110   P1/ (94).fsa
- raw data 1/Lpo106,Lpo109,Lpo110   P1/ (95).fsa
- raw data 1/Lpo106,Lpo109,Lpo110   P1/ (96).fsa
- raw data 1/Lpo106,Lpo109,Lpo110   P2/
- raw data 1/Lpo106,Lpo109,Lpo110   P2/ (1).fsa
- raw data 1/Lpo106,Lpo109,Lpo110   P2/ (10).fsa
- raw data 1/Lpo106,Lpo109,Lpo110   P2/ (11).fsa
- raw data 1/Lpo106,Lpo109,Lpo110   P2/ (12).fsa
- raw data 1/Lpo106,Lpo109,Lpo110   P2/ (13).fsa
- raw data 1/Lpo106,Lpo109,Lpo110   P2/ (14).fsa
- raw data 1/Lpo106,Lpo109,Lpo110   P2/ (15).fsa
- raw data 1/Lpo106,Lpo109,Lpo110   P2/ (16).fsa
- raw data 1/Lpo106,Lpo109,Lpo110   P2/ (17).fsa
- raw data 1/Lpo106,Lpo109,Lpo110   P2/ (18).fsa
- raw data 1/Lpo106,Lpo109,Lpo110   P2/ (19).fsa
- raw data 1/Lpo106,Lpo109,Lpo110   P2/ (2).fsa
- raw data 1/Lpo106,Lpo109,Lpo110   P2/ (20).fsa
- raw data 1/Lpo106,Lpo109,Lpo110   P2/ (21).fsa
- raw data 1/Lpo106,Lpo109,Lpo110   P2/ (22).fsa
- raw data 1/Lpo106,Lpo109,Lpo110   P2/ (23).fsa
- raw data 1/Lpo106,Lpo109,Lpo110   P2/ (24).fsa
- raw data 1/Lpo106,Lpo109,Lpo110   P2/ (25).fsa
- raw data 1/Lpo106,Lpo109,Lpo110   P2/ (26).fsa
- raw data 1/Lpo106,Lpo109,Lpo110   P2/ (27).fsa
- raw data 1/Lpo106,Lpo109,Lpo110   P2/ (28).fsa
- raw data 1/Lpo106,Lpo109,Lpo110   P2/ (29).fsa
- raw data 1/Lpo106,Lpo109,Lpo110   P2/ (3).fsa
- raw data 1/Lpo106,Lpo109,Lpo110   P2/ (30).fsa
- raw data 1/Lpo106,Lpo109,Lpo110   P2/ (31).fsa
- raw data 1/Lpo106,Lpo109,Lpo110   P2/ (32).fsa
- raw data 1/Lpo106,Lpo109,Lpo110   P2/ (33).fsa
- raw data 1/Lpo106,Lpo109,Lpo110   P2/ (34).fsa
- raw data 1/Lpo106,Lpo109,Lpo110   P2/ (35).fsa
- raw data 1/Lpo106,Lpo109,Lpo110   P2/ (36).fsa
- raw data 1/Lpo106,Lpo109,Lpo110   P2/ (37).fsa
[truncated: 42 more entries]
