# Supplementary material for: Genetic structure of the small yellow croaker (Larimichthys polyactis) across the Yellow Sea and the East China Sea by microsatellite DNA variation: implications for the division of management units
Source: PeerJ. 2022 Aug 29;10:e13789. doi: 10.7717/peerj.13789 (PMC9435522; doi:10.7717/peerj.13789)
Supplement: Supplemental Information 2 [file peerj-10-13789-s002.zip › raw data 1/Genotype table with all individuals.xlsx]

## Sheet: Sheet1
population/microsatellite loci	lpo103		lpo104		lpo105		lpo106		lpo109		lpo110		lpo111		lpo112		lpo113		lpo114		lpo115		lpo116
YT1	114	116	142	149	143	145	107	110	139	143	146	150	118	128	119	129	115	124	107	111	142	142	141	143
YT2	109	111	138	145	143	145	105	107	138	142	145	148	106	116	117	127	117	126	106	112	132	141	140	144
YT3	105	107	132	139	139	140	104	107	137	141	144	148	116	126	116	126	116	126	106	113	140	141	140	144
YT4	105	107	131	138	137	141	104	106	137	141	144	147	116	126	116	126	116	125	105	111	136	140	139	143
YT5	105	107	134	141	138	140	110	112	138	142	145	148	116	126	116	126	116	125	106	111	137	140	139	143
YT6	104	107	142	139	138	140	103	105	136	140	143	146	115	125	115	125	115	125	105	109	140	144	139	142
YT7	106	108	132	139	140	142	102	104	139	142	142	146	114	124	114	124	115	124	104	109	135	138	137	141
YT8	105	107	131	138	139	141	103	105	140	143	139	143	115	125	115	125	115	124	104	108	139	143	138	142
YT9	109	112	132	139	141	143	105	108	138	143	146	149	118	128	117	127	118	127	107	112	138	142	141	145
YT10	111	113	133	139	143	145	108	110	141	145	148	148	119	129	119	129	120	119	109	115	141	145	144	148
YT11	115	117	136	143	146	147	111	113	142	145	148	152	112	123	112	123	113	123	113	118	148	148	147	151
YT12	110	112	140	146	150	151	115	117	144	149	146	146	118	128	118	128	128	138	111	117	127	127	152	156
YT13	108	110	135	142	144	146	105	107	139	142	145	149	117	127	117	127	117	127	107	110	142	148	141	145
YT14	104	106	133	140	143	145	105	107	138	142	143	146	106	117	117	127	117	126	107	113	139	142	141	145
YT15	104	106	130	136	138	140	105	107	138	142	145	148	117	127	116	126	126	134	106	110	140	142	140	144
YT16	103	105	129	136	138	140	105	107	138	142	145	148	117	127	117	127	117	127	106	112	140	141	140	144
YT17	106	108	128	135	137	139	102	104	139	143	142	145	114	124	114	124	115	124	104	108	135	139	137	141
YT18	104	106	131	137	139	141	104	106	140	144	144	147	116	126	116	126	116	125	105	111	140	144	139	143
YT19	105	107	129	135	139	140	104	106	137	141	144	147	116	126	116	126	116	125	105	111	137	144	139	143
YT20	105	108	130	137	139	141	103	105	140	143	143	146	115	125	115	125	115	124	104	108	139	139	138	142
YT21	106	108	131	138	139	141	104	106	137	141	144	148	116	126	116	126	116	126	106	110	138	142	140	144
YT22	110	112	132	139	141	142	105	107	137	141	145	148	117	127	117	127	117	126	106	112	141	145	140	144
YT23	106	109	136	143	146	146	110	112	141	144	147	151	122	132	117	127	132	138	106	111	144	147	146	150
YT24	114	116	140	147	149	151	113	115	144	148	151	155	116	126	126	136	126	136	110	115	125	125	150	157
RS1	104	106	134	141	141	144	105	107	139	142	146	149	117	127	117	127	117	127	107	113	138	138	141	148
RS2	108	110	131	137	139	141	103	105	136	140	144	148	115	125	115	125	116	125	105	112	139	145	140	146
RS3	106	108	129	135	138	139	102	104	139	142	142	145	114	124	114	124	114	123	104	110	135	138	139	144
RS4	106	109	129	136	138	140	102	104	138	142	141	144	114	124	113	123	114	123	103	111	138	138	137	144
RS5	106	109	129	136	138	139	102	104	136	139	142	145	114	124	114	124	114	124	104	109	132	138	139	144
RS6	104	106	127	133	135	137	102	104	135	139	142	145	114	124	114	124	115	126	104	111	139	144	140	145
RS7	105	107	131	137	139	141	104	106	138	141	144	147	116	126	116	126	116	125	106	113	137	140	141	146
RS8	104	106	130	136	138	140	102	104	135	139	142	145	114	124	114	124	114	123	104	111	135	138	139	144
RS9	106	108	132	138	140	142	104	106	141	145	144	148	116	126	116	126	116	126	106	113	136	140	141	146
RS10	106	109	131	138	140	142	106	108	140	144	147	150	118	128	118	128	118	128	108	115	137	141	144	149
RS11	110	112	133	140	140	142	110	112	141	145	149	151	121	131	121	131	122	131	104	111	146	146	147	152
RS12	114	116	137	143	146	148	109	111	140	144	146	150	112	122	112	122	122	132	110	116	140	147	147	153
RS13	111	113	135	141	143	145	107	109	141	145	148	150	119	129	120	130	119	129	109	116	140	144	143	150
RS14	108	110	132	139	141	143	104	106	137	141	144	148	116	126	116	126	116	125	106	113	137	141	141	147
RS15	106	108	129	135	138	139	103	105	136	140	143	146	114	124	115	124	115	124	104	110	104	114	140	145
RS16	106	109	130	137	139	141	101	103	133	137	140	143	113	122	113	123	113	122	102	108	133	137	138	143
RS17	106	109	128	135	137	138	102	104	139	142	142	145	114	124	114	124	114	123	104	111	135	138	139	144
RS18	102	104	128	135	137	138	101	103	134	138	141	144	113	123	113	123	113	122	102	109	137	137	138	143
RS19	105	107	127	134	136	137	104	106	137	141	156	156	116	126	116	126	116	125	105	112	140	140	141	146
RS20	104	107	128	134	136	138	103	105	136	139	142	146	115	124	115	124	115	124	104	111	138	142	139	144
RS21	106	108	130	137	139	140	111	113	142	145	147	152	126	137	126	137	116	126	106	113	141	141	141	146
RS22	106	108	130	136	138	140	102	104	139	142	142	145	114	124	114	124	115	124	104	109	139	139	139	144
RS23	108	110	132	139	141	142	108	110	142	146	149	152	121	131	121	131	118	130	110	117	120	120	146	151
RS24	112	114	135	141	142	144	110	112	141	145	148	150	113	123	122	132	122	132	106	111	147	147	146	153
QD1	109	111	135	142	143	145	106	108	139	144	147	150	118	128	119	129	119	129	108	115	140	143	142	149
QD2	107	109	131	137	140	141	105	107	139	142	145	148	118	124	117	127	117	127	107	114	137	141	141	148
QD3	104	106	130	136	139	140	105	107	139	142	145	148	117	127	117	127	117	126	106	113	141	141	140	150
QD4	105	107	128	134	136	138	103	105	137	140	143	147	115	125	115	125	115	124	105	112	139	140	139	142
QD5	103	105	128	135	137	138	102	104	136	139	142	145	114	124	114	124	114	123	104	110	138	138	137	144
QD6	103	105	128	134	137	138	101	103	138	141	140	143	112	122	112	122	112	121	102	110	137	137	140	143
QD7	102	104	128	135	137	138	102	104	139	143	142	145	114	124	114	124	114	123	104	111	139	147	138	145
QD8	103	105	128	135	137	138	103	105	136	140	143	146	115	125	114	124	115	124	104	110	136	139	138	145
QD9	105	107	128	135	137	138	103	105	140	144	143	146	115	125	115	135	115	124	104	111	141	147	138	145
QD10	104	106	130	136	138	140	104	106	138	141	144	147	116	126	116	126	116	126	106	113	135	139	140	147
QD11	107	109	132	139	138	140	107	110	142	146	148	151	119	129	120	130	120	129	109	116	144	144	143	147
QD12	110	112	135	142	142	144	108	110	139	143	149	152	110	120	120	130	120	130	110	116	139	145	144	148
QD13	109	111	136	143	145	146	109	112	140	144	146	150	121	131	122	132	121	131	111	116	0	0	145	152
QD14	109	110	134	140	142	144	108	111	139	142	145	149	120	130	120	130	120	130	110	117	145	149	144	151
QD15	104	106	130	137	139	140	107	109	140	144	148	151	119	129	119	129	120	129	109	116	138	144	143	150
QD16	103	105	132	139	141	142	104	106	135	141	144	147	116	126	116	126	116	125	106	113	136	141	139	146
QD17	103	105	130	137	140	140	102	104	135	138	141	145	114	124	114	124	114	123	103	110	137	138	137	144
QD18	103	105	129	136	137	139	102	104	133	149	142	145	114	124	114	124	114	123	103	110	135	138	137	144
QD19	103	105	128	135	137	139	104	106	138	142	144	147	116	126	116	126	116	125	105	111	140	140	139	146
QD20	103	105	129	135	137	139	102	104	136	139	142	145	114	124	114	124	114	123	104	109	139	144	137	144
QD21	105	108	132	139	141	142	104	106	137	141	144	147	115	125	115	125	124	132	104	110	139	139	138	145
QD22	104	106	130	137	139	140	105	107	139	142	145	149	117	127	117	127	117	127	107	114	140	140	140	147
QD23	107	109	134	141	143	145	108	110	142	146	149	152	120	130	120	130	120	130	110	115	145	145	144	148
QD24	109	111	135	141	143	145	109	111	142	149	149	152	121	131	121	131	121	130	110	117	138	145	144	148
LYG1	108	111	138	145	148	149	112	114	143	147	149	153	125	135	125	135	125	134	109	114	146	146	149	152
LYG2	110	112	136	142	145	146	107	109	137	142	147	151	120	130	119	129	119	129	109	116	141	144	143	150
LYG3	108	110	133	140	142	144	107	109	140	143	143	147	119	129	119	129	114	123	109	116	140	144	143	150
LYG4	105	107	131	137	139	141	104	106	137	140	144	147	116	126	116	126	116	125	105	112	136	140	143	150
LYG5	106	108	131	139	140	140	106	108	138	143	146	149	117	127	117	127	118	127	107	114	118	132	141	145
LYG6	106	108	132	137	140	142	102	104	135	139	142	145	114	124	114	124	114	123	103	111	142	144	141	144
LYG7	106	108	131	138	140	141	104	106	138	141	144	147	116	126	116	126	116	125	106	113	141	145	140	147
LYG8	104	106	129	136	138	139	103	105	137	140	143	146	115	125	115	125	116	125	105	112	139	142	138	145
LYG9	105	107	131	137	139	141	103	105	133	140	143	146	115	125	115	125	115	125	105	112	139	139	139	146
LYG10	107	109	132	139	141	141	105	107	139	142	145	149	117	127	117	127	114	126	107	114	138	141	141	148
LYG11	107	110	133	139	142	143	107	109	142	145	148	151	120	130	120	130	120	130	109	116	141	149	144	151
LYG12	110	113	136	143	145	146	110	112	140	144	147	150	111	122	122	132	122	132	107	111	139	146	146	150
LYG13	116	118	135	142	149	151	114	116	145	149	151	155	126	136	126	136	126	135	110	115	145	151	146	154
LYG14	112	114	134	141	147	148	111	113	139	142	148	152	124	134	124	134	124	133	107	113	145	148	147	151
LYG15	107	109	130	136	141	143	109	111	140	144	146	150	122	132	122	132	112	122	105	111	140	144	146	153
LYG16	106	108	130	137	140	141	110	112	141	144	147	151	119	129	119	129	119	128	108	116	141	148	143	147
LYG17	108	110	130	136	143	144	107	109	141	145	148	151	119	129	119	129	120	129	109	116	141	148	143	150
LYG18	106	109	130	136	139	141	103	105	140	141	143	146	116	126	116	126	116	125	105	112	136	140	139	146
LYG19	107	109	132	138	141	142	105	107	139	142	145	149	118	128	118	128	118	127	107	115	138	142	141	148
LYG20	106	108	132	137	140	141	103	105	137	140	143	147	116	126	115	125	115	125	105	111	136	140	139	146
LYG21	106	108	133	140	141	142	105	107	139	142	145	148	117	127	116	126	114	126	106	112	144	146	140	147
LYG22	108	110	135	141	142	143	104	106	138	142	145	148	116	126	116	126	117	126	106	113	135	141	140	147
LYG23	110	112	136	143	142	144	107	109	142	145	148	151	120	130	120	130	120	129	109	117	141	145	144	151
LYG24	114	116	140	147	147	149	110	112	140	144	147	151	113	123	123	133	123	132	113	120	126	137	137	148
YC1	110	112	137	144	146	148	107	109	141	144	147	151	119	129	119	129	119	129	110	117	145	145	146	149
YC2	106	108	135	142	145	147	107	109	140	144	145	148	108	119	119	129	119	128	109	116	138	145	145	148
YC3	106	108	132	138	140	142	107	109	140	144	147	150	119	129	118	128	128	136	106	113	146	146	141	144
YC4	105	107	131	138	140	142	107	109	140	144	147	150	119	129	119	129	119	129	103	110	141	144	140	143
YC5	108	110	130	137	139	141	104	106	141	145	144	147	116	126	116	126	117	126	103	110	140	144	137	140
YC6	106	108	133	139	141	143	106	108	142	146	146	149	118	128	118	128	118	127	105	111	136	140	142	142
YC7	107	109	131	137	141	142	106	108	139	143	146	149	118	128	118	128	118	127	104	109	118	132	138	141
YC8	107	110	132	139	141	143	105	107	142	145	145	148	117	127	117	127	117	126	104	110	142	144	141	156
YC9	108	110	133	140	141	143	106	108	139	143	146	150	118	128	118	128	118	128	107	114	141	145	139	142
YC10	112	114	134	141	143	144	107	109	139	143	147	150	119	129	119	129	119	128	110	115	139	142	145	147
YC11	108	111	138	145	148	148	112	114	143	146	149	153	124	134	119	129	134	140	110	117	139	139	142	142
YC12	116	118	142	149	151	153	115	117	146	150	153	157	118	128	128	138	128	138	107	114	140	140	146	149
YC13	110	113	140	147	150	151	114	116	145	149	151	155	127	137	127	137	127	136	106	113	145	145	145	148
YC14	112	114	138	144	147	148	109	111	139	144	149	153	122	132	121	131	121	131	105	112	138	145	144	147
YC15	110	112	135	142	144	146	109	111	142	145	145	149	121	131	121	131	116	125	104	110	146	146	142	145
YC16	107	109	133	139	141	143	106	108	139	142	146	149	118	128	118	128	118	127	102	110	141	144	142	145
YC17	108	110	133	141	142	142	108	110	140	145	148	151	119	129	119	129	120	129	104	111	140	144	140	143
YC18	108	110	134	139	142	144	104	106	137	141	144	147	116	126	116	126	116	125	107	113	136	140	139	142
YC19	108	110	133	140	142	143	106	108	140	143	146	149	118	128	118	128	118	127	105	111	118	132	141	140
YC20	106	108	131	138	140	141	105	107	139	142	145	148	117	127	117	127	118	127	108	116	142	144	143	142
YC21	107	109	133	139	141	143	105	107	135	142	145	148	117	127	117	127	117	127	109	116	141	145	140	143
YC22	109	111	134	141	143	143	107	109	141	144	147	151	119	129	119	129	116	128	107	109	139	142	143	144
YC23	109	112	135	141	144	145	109	111	144	147	150	153	122	132	122	132	122	132	104	106	139	139	141	144
YC24	112	115	138	145	147	148	112	114	142	146	149	152	113	124	124	134	124	134	103	105	138	141	142	143
ZS1	111	113	135	141	143	145	107	109	141	145	148	150	119	129	120	130	119	129	101	103	141	149	143	146
ZS2	108	110	132	139	141	143	104	106	137	141	144	148	116	126	116	126	116	125	102	104	139	146	142	145
ZS3	106	108	129	135	138	139	103	105	136	140	143	146	114	124	115	124	115	124	101	103	145	151	141	144
ZS4	106	109	130	137	139	141	101	103	133	137	140	143	113	122	113	123	113	122	104	106	145	148	141	144
ZS5	106	109	128	135	137	138	102	104	139	142	142	145	114	124	114	124	114	123	103	105	140	144	142	145
ZS6	102	104	128	135	137	138	101	103	134	138	141	144	113	123	113	123	113	122	111	113	141	148	140	143
ZS7	105	107	127	134	136	137	104	106	137	141	156	156	116	126	116	126	116	125	102	104	141	148	142	142
ZS8	104	107	128	134	136	138	103	105	136	139	142	146	115	124	115	124	115	124	108	110	136	139	143	139
ZS9	106	108	130	137	139	140	111	113	142	145	147	152	126	137	126	137	116	126	107	114	138	141	143	146
ZS10	106	108	130	136	138	140	102	104	139	142	142	145	114	124	114	124	115	124	103	111	139	143	145	148
ZS11	108	110	132	139	141	142	108	110	142	146	149	152	121	131	121	131	118	130	106	113	136	140	145	148
ZS12	112	114	135	141	142	144	110	112	141	145	148	150	113	123	122	132	122	132	105	112	140	144	149	146
ZS13	109	111	135	142	143	145	106	108	139	144	147	150	118	128	119	129	119	129	105	112	138	141	142	145
ZS14	107	109	131	137	140	141	105	107	139	142	145	148	118	124	117	127	117	127	107	114	142	146	142	143
ZS15	104	106	130	136	139	140	105	107	139	142	145	148	117	127	117	127	117	126	109	116	139	143	142	145
ZS16	105	107	128	134	136	138	103	105	137	140	143	147	115	125	115	125	115	124	107	111	140	144	142	145
ZS17	103	105	128	135	137	138	102	104	136	139	142	145	114	124	114	124	114	123	110	115	139	142	143	142
ZS18	103	105	128	134	137	138	101	103	138	141	140	143	112	122	112	122	112	121	107	113	140	144	144	144
ZS19	102	104	128	135	137	138	102	104	139	143	142	145	114	124	114	124	114	123	105	111	135	141	141	144
ZS20	103	105	128	135	137	138	103	105	136	140	143	146	115	125	114	124	115	124	108	116	135	138	143	143
ZS21	105	107	128	135	137	138	103	105	140	144	143	146	115	125	115	135	115	124	109	116	133	149	141	144
ZS22	104	106	130	136	138	140	104	106	138	141	144	147	116	126	116	126	116	126	105	112	138	142	141	145
ZS23	107	109	132	139	138	140	107	110	142	146	148	151	119	129	120	130	120	129	104	109	136	139	144	147
ZS24	110	112	135	142	142	144	108	110	139	143	149	152	110	120	120	130	120	130	104	110	137	141	148	151
WZ1	109	111	136	143	145	146	109	112	140	144	146	150	121	131	122	132	121	131	107	114	139	142	142	146
WZ2	109	110	134	140	142	144	108	111	139	142	145	149	120	130	120	130	120	130	110	115	142	146	140	144
WZ3	104	106	130	137	139	140	107	109	140	144	148	151	119	129	119	129	120	129	110	117	139	142	142	142
WZ4	103	105	132	139	141	142	104	106	135	141	144	147	116	126	116	126	116	125	107	114	139	139	142	141
WZ5	103	105	130	137	140	140	102	104	135	138	141	145	114	124	114	124	114	123	106	113	138	141	139	142
WZ6	103	105	129	136	137	139	102	104	133	149	142	145	114	124	114	124	114	123	105	112	140	144	139	142
WZ7	103	105	128	135	137	139	104	106	138	142	144	147	116	126	116	126	116	125	107	110	145	149	141	144
WZ8	103	105	129	135	137	139	102	104	136	139	142	145	114	124	114	124	114	123	105	107	139	142	139	142
WZ9	105	108	132	139	141	142	104	106	137	141	144	147	115	125	115	125	124	132	104	107	140	144	145	144
WZ10	104	106	130	137	139	140	105	107	139	142	145	149	117	127	117	127	117	127	104	106	140	141	143	150
WZ11	107	109	134	141	143	145	108	110	142	146	149	152	120	130	120	130	120	130	110	112	136	140	141	145
WZ12	109	111	135	141	143	145	109	111	142	149	149	152	121	131	121	131	121	130	103	105	137	140	141	144
WZ13	108	111	138	145	148	149	112	114	143	147	149	153	125	135	125	135	125	134	102	104	140	144	140	147
WZ14	110	112	136	142	145	146	107	109	137	142	147	151	120	130	119	129	119	129	103	105	135	138	138	145
WZ15	108	110	133	140	142	144	107	109	140	143	143	147	119	129	119	129	114	123	105	108	139	143	139	146
WZ16	105	107	131	137	139	141	104	106	137	140	144	147	116	126	116	126	116	125	108	110	138	142	141	148
WZ17	106	108	131	139	140	140	106	108	138	143	146	149	117	127	117	127	118	127	111	113	141	145	144	151
WZ18	106	108	132	137	140	142	102	104	135	139	142	145	114	124	114	124	114	123	115	117	148	148	146	150
WZ19	106	108	131	138	140	141	104	106	138	141	144	147	116	126	116	126	116	125	105	107	135	139	146	154
WZ20	104	106	129	136	138	139	103	105	137	140	143	146	115	125	115	125	116	125	105	107	138	141	140	146
WZ21	105	107	131	137	139	141	103	105	133	140	143	146	115	125	115	125	115	125	105	107	137	140	139	144
WZ22	107	109	132	139	141	141	105	107	139	142	145	149	117	127	117	127	114	126	105	107	133	140	137	144
WZ23	107	110	133	139	142	143	107	109	142	145	148	151	120	130	120	130	120	130	107	111	139	142	139	144
WZ24	110	113	136	143	145	146	110	112	140	144	147	150	111	122	122	132	122	132	110	115	142	145	141	144
